# Supplementary material for: A Family of Ethyl N-Salicylideneglycinate Dyes Stabilized by Intramolecular Hydrogen Bonding: Photophysical Properties and Computational Study
Source: Molecules. 2021 May 23;26(11):3112. doi: 10.3390/molecules26113112 (PMC8197002; doi:10.3390/molecules26113112)
Supplement: Supplementary file 1 [file molecules-26-03112-s001.zip]

Archive with 1 entries (1 files):
- molecules-1214822-supplementary.pdf
